# Supplementary material for: Who Feeds the Trypanosoma cruzi Vectors? Systematic Review, Geographic Distribution, and Decision Tree of Blood Meal Sources for Brazilian Triatomines
Source: Microorganisms. 2026 Apr 14;14(4):879. doi: 10.3390/microorganisms14040879 (PMC13118990; doi:10.3390/microorganisms14040879)
Supplement: Supplementary file 1 [file microorganisms-14-00879-s001.zip]

Archive with 2 entries (2 files):
- Suplementary Figure S1.pdf
- Suplementary Tables S1 S2 S3.xlsx
