# Supplementary material for: Who Feeds the Trypanosoma cruzi Vectors? Systematic Review, Geographic Distribution, and Decision Tree of Blood Meal Sources for Brazilian Triatomines
Source: Microorganisms. 2026 Apr 14;14(4):879. doi: 10.3390/microorganisms14040879 (PMC13118990; doi:10.3390/microorganisms14040879)
Supplement: Supplementary file 1 [file microorganisms-14-00879-s001.zip › Suplementary Tables S1 S2 S3.xlsx]

## Sheet: Table S1
Table S1: PRISMA screening, eligibility assessment, and inclusion of studies in the systematic review
Citation	Title	Report sought for retrieval?	Reason for exclusion	Report assessed for eligibility?	Reason for exclusion	Report included?	Reason for exclusion
Almeida et al., 2016	Molecular Individual-Based Approach on Triatoma brasiliensis: Inferences on Triatomine Foci, Trypanosoma cruzi Natural Infection Prevalence, Parasite Diversity and Feeding Sources	Yes		Yes		Yes
Almeida et al., 2024	From molecules to ecosystems: Insights into a network of interactions for a Chagas disease outbreak using Triatoma brasiliensis as natural samplers	Yes		Yes		Yes
Arias-Giraldo et al., 2020	Identification of blood-feeding sources in Panstrongylus, Psammolestes, Rhodnius and Triatoma using amplicon-based next-generation sequencing	Yes		Yes		Yes
Balasubramanian et al., 2022	Characterization of triatomine bloodmeal sources using direct Sanger sequencing and amplicon deep sequencing methods	Yes		Yes		Yes
Beatty et al., 2025	Field evidence of Trypanosoma cruzi infection, diverse host use and invasion of human dwellings by the Chagas disease vector in Florida, USA	Yes		Yes		Yes
Bezerra et al., 2014	Domestic, peridomestic and wild hosts in the transmission of Trypanosoma cruzi in the Caatinga area colonised by Triatoma brasiliensis	Yes		Yes		Yes
Bezerra et al., 2018	Triatoma brasiliensis Neiva, 1911: Food sources and diversity of Trypanosoma cruzi in wild and artificial environments of the semiarid region of Ceará, northeastern Brazil,	Yes		Yes		Yes
Bilheiro et al., 2022	Identification of blood meal sources in species of genus Rhodnius in four different environments in the Brazilian amazon	Yes		Yes		Yes
Buitrago et al., 2016	Blood meal sources of wild and domestic Triatoma infestans (Hemiptera: Reduviidae) in Bolivia: connectivity between cycles of transmission of Trypanosoma cruzi	Yes		Yes		Yes
Busselman et al., 2024	Abundant triatomines in Texas dog kennel environments: Triatomine collections, infection with Trypanosoma cruzi, and blood feeding hosts	Yes		Yes		Yes
Cáceres et al., 2025	Eco-epidemiological Insights into Psammolestes arthuri: Trypanosoma cruzi Infection and Feeding Behavior in Casanare, Colombia	Yes		Yes		Yes
Calderón et al., 2020	How microclimatic variables and blood meal sources influence Rhodnius prolixus abundance and Trypanosoma cruzi infection in Attalea butyracea and Elaeis guineensis palms?	Yes		Yes		Yes
Cantillo-Barraza et al., 2020	Eco-epidemiological study reveals the importance of Triatoma dimidiata in the Trypanosoma cruzi transmission, in a municipality certified without transmission by Rhodnius prolixus in Colombia	Yes		Yes		Yes
Cantillo-Barraza et al., 2021	The potential risk of enzootic Trypanosoma cruzi transmission inside four training and re-training military battalions (BITER) in Colombia,	Yes		Yes		Yes
Cantillo-Barraza et al., 2022	Enzootic Trypanosoma cruzi infection by Rhodnius prolixus shows transmission to humans and dogs in Vichada, Colombia,	Yes		Yes		Yes
Cantillo-Barraza et al., 2025	Triatoma venosa and Panstrongylus geniculatus challenge the certification of interruption of vectorial Trypanosoma cruzi transmission by Rhodnius prolixus in eastern Colombia	Yes		Yes		Yes
Christopher et al., 2023	Collection of triatomines from sylvatic habitats by a Trypanosoma cruzi-infected scent detection dog in Texas, USA	Yes		Yes		Yes
Curtis Robels et al., 2018	Parasitic interactions among Trypanosoma cruzi, triatomine vectors, domestic animals, and wildlife in Big Bend National Park along the Texas-Mexico border	Yes		Yes		Yes
da Silva Leal et al., 2024	Eco-epidemiological aspects and risk factors associated with human Chagas disease in rural areas of the state of Piauí, Brazil	Yes		Yes		Yes
De Bona et al., 2023	Opportunistic or selective? Stage-dependent feeding behavior in a wild vector of Chagas disease	Yes		Yes		Yes
Delgado Noguera et al., 2022	Tele-entomology and tele-parasitology: A citizen science-based approach for surveillance and control of Chagas disease in Venezuela	Yes		Yes		Yes
Depickère et al., 2022	Rhodnius (Stål, 1859) (Hemiptera, Triatominae) genus in Bolivian Amazonia: a risk for human populations?,	Yes		Yes		Yes
Dias et al., 2025	Natural ecotope and feeding habits of Triatoma arthurneivai (Hemiptera: Reduviidae) in Espinhaço Mountain Range, State of Minas Gerais, Brazil	Yes		Yes		Yes
Dumonteil et al., 2018	Detailed ecological associations of triatomines revealed by metabarcoding and next-generation sequencing: Implications for triatomine behavior and Trypanosoma cruzi transmission cycles,	Yes		Yes		Yes
Dumonteil et al., 2024	Ecological interactions of Triatoma sanguisuga (Hemiptera: Reduviidae) and risk for human infection with Trypanosoma cruzi (Kinetoplastida: Trypanosomatidae) in Illinois and Louisiana	Yes		Yes		Yes
Dumontiel et al., 2020	Interactions among Triatoma sanguisuga blood feeding sources, gut microbiota and Trypanosoma cruzi diversity in southern Louisiana,	Yes		Yes		Yes
Gómez-Bravo et al., 2024	Zoonotic Cycle of American Trypanosomiasis in an Endemic Region of the Argentine Chaco, Factors That Influenced a Paradigm Shift	Yes		Yes		Yes
Gómez-Palacios et al., 2025	Natural infection with Trypanosoma cruzi and feeding habits of Triatominae (Hemiptera: Reduviidae) from the state of Durango, Mexico	Yes		Yes		Yes
Gorchakov et al., 2016	Trypanosoma cruzi infection prevalence and bloodmeal analysis in triatomine vectors of Chagas Disease from rural peridomestic locations in Texas	Yes		Yes		Yes
Hernandez et al., 2025	Characterizing the transmission dynamics of Trypanosoma cruzi in Triatoma sanguisuga collected from dog kennels in southern Texas	Yes		Yes		Yes
Hylton et al., 2020	Preliminary Characterization of Triatomine Bug Blood Meals on the Island of Trinidad Reveals Opportunistic Feeding Behavior on Both Human and Animal Hosts	Yes		Yes		Yes
Juárez et al., 2025	Triatoma dimidiata, domestic animals and acute Chagas disease: a 10-year follow-up after an eco-bio-social intervention	Yes		Yes		Yes
Kieran et al., 2017	Blood Meal Source Characterization Using Illumina Sequencing in the Chagas Disease Vector Rhodnius pallescens (Hemiptera: Reduviidae) in Panamá	Yes		Yes		Yes
Kieran et al., 2019	Regional biogeography of microbiota composition in the Chagas disease vector Rhodnius pallescens	Yes		Yes		Yes
Kilgore et al., 2024	Prevalence and Diversity of Trypanosoma cruzi in Triatomine Vectors and Their Blood Meal Sources from South Central Texas, USA	Yes		Yes		Yes
Kjos et al., 2013	Identification of bloodmeal sources and Trypanosoma cruzi infection in triatomine bugs (Hemiptera: Reduviidae) from residential settings in Texas, the United States	Yes		Yes		Yes
Lilioso et al., 2020	Dynamics of food sources, ecotypic distribution and trypanosoma cruzi infection in triatoma Brasiliensis from the northeast of Brazil,	Yes		Yes		Yes
Lilioso et al., 2020b	Triatoma petrocchiae (Hemiptera, Reduviidae, Triatominae): A Chagas disease vector of T. brasiliensis species complex associated to reptiles	Yes		Yes		Yes
Medina et al., 2022	Interrogating the transmission dynamics of Trypanosoma cruzi (Trypanosomatida, Trypanosomatidae) by Triatoma venosa (Hemiptera: Reduviidae) after the elimination of vector transmission by Rhodnius prolixus in Boyacá eastern Colombia	Yes		Yes		Yes
Michimuko-Nagahara et al., 2025	Natural Reservoir of Trypanosoma cruzi Found in Triatomines Targeting Humans: Results from Nation-wide Vector Surveillance in El Salvador	Yes		Yes		Yes
Moo-Millan et al., 2019	Disentangling Trypanosoma cruzi transmission cycle dynamics through the identification of blood meal sources of natural populations of Triatoma dimidiata in Yucatán, Mexico	Yes		Yes		Yes
Murillo-Solano et al., 2021	Diversity and interactions among triatomine bugs, their blood feeding sources, gut microbiota and Trypanosoma cruzi in the Sierra Nevada de Santa Marta in Colombia	Yes		Yes		Yes
Murillo-Solano et al., 2021b	Diversity of Trypanosoma cruzi parasites infecting Triatoma dimidiata in Central Veracruz, Mexico, and their One Health ecological interactions	Yes		Yes		Yes
Ocaña-Mayorga et al., 2021	Triatomine Feeding Profiles and Trypanosoma cruzi Infection, Implications in Domestic and Sylvatic Transmission Cycles in Ecuador	Yes		Yes		Yes
Ocaña-Mayorga et al., 2021 b	Human Blood Meals in Sylvatic Triatomines Challenges Domestic-Centered Strategies for Prevention of Trypanosoma cruzi Transmission in Ecuador	Yes		Yes		Yes
Pessanha et al., 2023	"Mi Casa, Tu Casa": the coati nest as a hub of Trypanosoma cruzi transmission in the southern Pantanal biome revealed by molecular blood meal source identification in triatomines	Yes		Yes		Yes
Pires-Silva et al., 2025	Hidden Trypanosoma cruzi foci in Triatoma brasiliensis from a Brazilian Touristic area in the Northeast	Yes		Yes		Yes
Polonio et al., 2021	Molecular ecology of Triatoma dimidiata in southern Belize reveals risk for human infection and the local differentiation of Trypanosoma cruzi parasites	Yes		Yes		Yes
Quiroga et al., 2022	Blood-Meal Sources and Trypanosoma cruzi Infection in Coastal and Insular Triatomine Bugs from the Atacama Desert of Chile,	Yes		Yes		Yes
Ribeiro et al., 2025	Rhodnius montenegrensis Rosa et al., 2012 (Hemiptera, Triatominae) in Peru: a warning for the transmission of Trypanosoma cruzi (Chagas, 1909) (Kinetoplastida, Trypanosomatidae) in periurban areas	Yes		Yes		Yes
San Juan et al., 2023	Humans as blood-feeding sources in sylvatic triatomines of Chile unveiled by next-generation sequencing,	Yes		Yes		Yes
Santos et al., 2024	Infection by Trypanosoma cruzi (Chagas, 1909) in a colony of Triatoma sherlocki Papa et al. 2002 (Reduviidae: Triatominae) present in a subsistence pig farm in Northeast Brazil	Yes		Yes		Yes
Santos et al., 2023	Wild mammals involved in the transmission of Trypanosoma cruzi and food sources of Triatoma sherlocki in an endemic region of northeastern Brazil,	Yes		Yes		Yes
Segovia et al., 2023	Vector mapping and bloodmeal metabarcoding demonstrate risk of urban Chagas disease transmission in Caracas, Venezuela	Yes		Yes		Yes
Seabra et al., 2025	First record of Panstrongylus megistus (Burmeister, 1835) (Hemiptera, Reduviidae, Triatominae) from Ilha Grande, Rio de Janeiro, Brazil	Yes		Yes		Yes
Sierra-Rosales et al., 2023	Diet of the sylvatic triatomine Mepraia spinolai: Association with Trypanosoma cruzi infection near human settlements	Yes		Yes		Yes
Urbano et al., 2024	Exploring dietary differences among developmental stages of triatomines infected with Trypanosoma cruzi in different habitats	Yes		Yes		Yes
Urbano et al., 2025	Forest fragment size shapes Trypanosoma cruzi transmission and vector-host dynamics in eastern Colombia	Yes		Yes		Yes
Valença-Barbosa et al., 2015	Molecular Identification of Food Sources in Triatomines in the Brazilian Northeast: Roles of Goats and Rodents in Chagas Disease Epidemiology	Yes		Yes		Yes
Valença-Barbosa et al., 2021	High Parasitic Loads Quantified in Sylvatic Triatoma melanica, a Chagas Disease Vector	Yes		Yes		Yes
Valença-Barbosa et al., 2025	New Approaches to the Ecology of Triatoma sordida in Peridomestic Environments of an Endemic Area of Minas Gerais, Brazil	Yes		Yes		Yes
Valenzuela et al., 2024	What is behind the success of terrestrial bromeliads as microhabitat for the sylvatic triatomine Mepraia spinolai?	Yes		Yes		Yes
Velasquez ortiz et al., 2019	Trypanosoma cruzi infection, discrete typing units and feeding sources among Psammolestes arthuri (Reduviidae: Triatominae) collected in eastern Colombia	Yes		Yes		Yes
Villacís et al., 2015	Abundance, natural infection with trypanosomes, and food source of an endemic species of triatomine, Panstrongylus howardi (Neiva 1911), on the Ecuadorian Central Coast	Yes		Yes		Yes
Stevens et al., 2012	Vector blood meals and chagas disease transmission potential, United States,	Yes		Yes		Yes
Tarabai et al., 2023	Microbiomes of Blood-Feeding Triatomines in the Context of Their Predatory Relatives and the Environment	Yes		Yes		Yes
Bilheiro et al., 2024	Detection and Genotyping of Trypanosoma cruzi Samples in Species of Genus Rhodnius from Different Environments in the Brazilian Amazon	Yes		Yes		No	Methodology
Alvedro et al., 2025	Unusual frequency of Trypanosoma cruzi DTU TcI and predominance of hybrid lineages in Triatoma infestans before and after control interventions in the Argentinian Chaco	Yes		Yes		No	Methodology
Cantillo-Barraza et al., 2015	Eco-epidemiological study of an endemic Chagas disease region in northern Colombia reveals the importance of Triatoma maculata (Hemiptera: Reduviidae), dogs and Didelphis marsupialis in Trypanosoma cruzi maintenance	Yes		Yes		No	Methodology
Dos Santos et al., 2025	Home invasion of triatomines (Hemiptera: Reduviidae) in the urban area of Mato Grosso, Brazil	Yes		Yes		No	Methodology
Hernandez et al., 2016	Untangling the transmission dynamics of primary and secondary vectors of Trypanosoma cruzi in Colombia: Parasite infection, feeding sources and discrete typing units,	Yes		Yes		No	Methodology
Magalhães et al., 2021	Bioecological aspects of triatomines and marsupials as wild Trypanosoma cruzi reservoirs in urban, peri-urban and rural areas in the Western Brazilian Amazon	Yes		Yes		No	Methodology
Minuzzi-Souza et al., 2018	Molecular bloodmeal analyses reveal that Trypanosoma cruzi-infected, native triatomine bugs often feed on humans in houses in central Brazil	Yes		Yes		No	Methodology
Monteon et al., 2013	High frequency of human blood in Triatoma dimidiata captured inside dwellings in a rural community in the Yucatan Peninsula, Mexico, but low antibody seroprevalence and electrocardiographic findings compatible with Chagas disease in humans	Yes		Yes		No	Methodology
Orantes et al., 2018	Uncovering vector, parasite, blood meal and microbiome patterns from mixed-DNA specimens of the Chagas disease vector Triatoma dimidiata	Yes		Yes		No	Methodology
Ordóñez-Krasnowski et al., 2020	Domestic host availability modifies human-triatomine contact and host shifts of the Chagas disease vector Triatoma infestans in the humid Argentine Chaco	Yes		Yes		No	Methodology
Pineda et al., 2025	Molecular Characterization of Trypanosoma cruzi in Triatoma dimidiata from a Highland Locality in Western Panama	Yes		Yes		No	Methodology
Ribeiro et al., 2019	Wide distribution of Trypanosoma cruzi-infected triatomines in the State of Bahia, Brazil,	Yes		Yes		No	Methodology
Santana et al., 2023	Triatominae (Hemiptera: Reduviidae) fauna in bird nests: the case of Morrinhos, Ceará, Brazil,	Yes		Yes		No	Theme is not suitable
Villalobos et al., 2011	Entomological indices, feeding sources, and molecular identification of Triatoma phyllosoma (Hemiptera: Reduviidae) one of the main vectors of Chagas disease in the Istmo de Tehuantepec, Oaxaca, Mexico,	Yes		Yes		No	Methodology
Alvedro et al., 2021	Trypanosoma cruzi infection in Triatoma infestans and high levels of human-vector contact across a rural-to-urban gradient in the Argentine Chaco	Yes		Yes		No	Methodology
Bustamante et al., 2014	Ecological, social and biological risk factors for continued Trypanosoma cruzi transmission by Triatoma dimidiata in Guatemala	Yes		Yes		No	Methodology
Faria et al., 2021	Risk of Trypanosoma cruzi transmission in southern Minas Gerais, Brazil - Data from 2014 to 2020	Yes		Yes		No	Methodology
Alvedro et al., 2023	Marginal risk of domestic vector-borne Trypanosoma cruzi transmission after improved vector control of Triatoma infestans across a rural-to-urban gradient in the Argentine Chaco	Yes		No	Methodology
Asparch et al., 2016	Kissing bugs can generalize and discriminate between different bitter compounds	Yes		No	Theme is not suitable
Blohm et al., 2022	Domiciliation and sympatry of Triatoma maculata and Rhodnius prolixus, risk of Trypanosoma cruzi transmission in villages of Anzoátegui, Venezuela	Yes		No	Theme is not suitable
Buitrago et al., 2012	Combination of cytochrome b heteroduplex-assay and sequencing for identification of triatomine blood meals	Yes		No	Methodology
Busselman et al., 2022	Chagas Disease Ecology in the United States: Recent Advances in Understanding Trypanosoma cruzi Transmission Among Triatomines, Wildlife, and Domestic Animals and a Quantitative Synthesis of Vector-Host Interactions	Yes		No	Review
Cecere et al., 2016	Host-Feeding Sources and Infection With Trypanosoma cruzi of Triatoma infestans and Triatoma eratyrusiformis (Hemiptera: Reduviidae) From the Calchaqui Valleys in Northwestern Argentina	Yes		No	Methodology
Chacón et al., 2016	Feeding profile of Mepraia spinolai, a sylvatic vector of Chagas disease in Chile	Yes		No	Methodology
Daflon-Teixeira et al., 2019	Multiple Approaches to Address Potential Risk Factors of Chagas Disease Transmission in Northeastern Brazil	Yes		No	Methodology
Fraenkel et al., 2020	Identification of bloodmeal sources of triatomines captured in the Paraguayan Chaco region of South America by means of molecular biology analysis	Yes		No	Methodology
Garrido et al., 2021	Bloodmeal-stealing in wild-caught Mepraia spinolai (Hemiptera: Reduviidae), a sylvatic vector of Trypanosoma cruzi,	Yes		No	Laboratory conditions
Gürtler et al., 2014	Domestic animal hosts strongly influence human-feeding rates of the Chagas disease vector Triatoma infestans in Argentina	Yes		No	Theme is not suitable
Gutiérrez-Cabrera et al., 2021	Effects of food source and feeding frequency on chagasic bug (Triatoma pallidipennis) fitness,	Yes		No	Laboratory conditions
Hodo et al., 2017	Toward an ecological framework for assessing reservoirs of vector-borne pathogens: Wildlife reservoirs of trypanosoma cruzi across the southern United States,	Yes		No	Review
Martínez-Ibarra et al., 2018	Life history of two abundant populations of Dipetalogaster maximus (Uhler, 1894) (Hemiptera: Reduviidae: Triatominae) in northwestern Mexico	Yes		No	Laboratory conditions
Martínez-Ibarra et al., 2022	Influence of blood meal source on the biological parameters of Triatoma pallidipennis (Heteroptera: Reduviidae) from Mexico	Yes		No	Laboratory conditions
Medone et al., 2015	Life History Traits and Demographic Parameters of Triatoma infestans (Hemiptera: Reduviidae) Fed on Human Blood	Yes		No	Laboratory conditions
Meraz-Medina et al., 2024	Behavioral and biological parameters of six populations of Triatoma pallidipennis (Heteroptera: Reduviidae) from areas with high and low prevalence rates of Trypanosoma cruzi human infection,	Yes		No	Laboratory conditions
Meraz-Medina et al., 2025	First record and vital statistics of Triatoma longipennis (Heteroptera, Reduviidae, Triatominae) from Southern Mexico	Yes		No	Theme is not suitable
Morocoima et al., 2010	Commercial coconut palm as an ecotope of chagas disease vectors in north-eastern Venezuela,	Yes		No	Methodology
Martinez-Ibarra eta al 2019	Advantageous Feeding on Different Blood Meal Sources by the Chagas Disease Vector Triatoma barberi (Hemiptera: Reduviidae)	Yes		No	Laboratory conditions
Nattero et al., 2013	Effects of blood meal source on food resource use and reproduction in Triatoma patagonica Del Ponte (Hemiptera, Reduviidae),	Yes		No	Laboratory conditions
Neves Aires et al., 2025	Dogs and cats naturally infected with Trypanosoma cruzi in zoonoses surveillance units from coastal regions of Brazil	Yes		No	Methodology
Nogueda-Torres et al., 2024	Life history data of four populations of Triatoma mexicana (Hemiptera: Reduviidae) from Central Mexico	Yes		No	Theme is not suitable
Oliveira et al., 2025	Genetic Identification of Brazilian Mammalian Hosts of Trypanosoma cruzi: Improving Blood Meal Source Discrimination in Vector-Borne Transmission	Yes		No	Theme is not suitable
Rodrigues et al., 2014	Colonization of palm trees by Rhodnius neglectus and household and invasion in an urban area, Araçatuba, São Paulo state, Brazil; [Colonização de palmeiras por Rhodnius neglectus e invasão domiciliar em área urbana, Araçatuba, São Paulo, Brasil],	Yes		No	Metodology
Saavedra et al., 2022	Trypanosoma cruzi infection in the wild Chagas disease vector, Mepraia spinolai: Parasitic load, discrete typing units, and blood meal sources	Yes		No	Metodology
Santos et al., 2013	Evaluation of natural foci of Panstrongylus megistus in a forest fragment in Porto Alegre, State of Rio Grande do Sul, Brazil	Yes		No	Metodology
Villela eta al 2010	Analysis on the food source of Panstrongylus megistus (Hemiptera, Reduviidae, Triatominae) and its present importance as a vector for Trypanosoma cruzi, in the State of Minas Gerais	Yes		No	Metodology
Zahid et al., 2019	Decoys and Dilution: The Impact of Incompetent Hosts on Prevalence of Chagas Disease	Yes		No	Theme is not suitable
Saldaña et al., 2012	A new endemic focus of Chagas disease in the northern region of Veraguas Province, Western Half Panama, Central America	Yes		No	Methodology
Abreu et al., 2022	Experimental infection of Rhodnius robustus Larrousse, 1927 (Hemiptera, Reduviidae, Triatominae) with Trypanosoma cruzi (Chagas, 1909) (Kinetoplastida, Trypanosomatidae) IV	No	Laboratory conditions
Al-Dailami , Lange , Orchard 2024	The glycoprotein hormone receptor (LGR1) influences Malpighian tubule secretion rate in Rhodnius prolixus	No	Theme is not suitable
Al-Dailami et al., 2022	Exploring the role of glycoprotein hormone GPA2/GPB5 in the medically important insect, Rhodnius prolixus	No	Theme is not suitable
Al-Dailami et al., 2023	Corticotropin-releasing factor-like diuretic hormone acts as a gonad-inhibiting hormone in adult female, Rhodnius prolixus	No	Theme is not suitable
Alencar et al., 2025	The role of l-serine and l-threonine in the energy metabolism and nutritional stress response of Trypanosoma cruzi	No	Theme is not suitable
Ameijeiras et al., 2023	eIF3 subunit M regulates blood meal digestion in Rhodnius prolixus affecting ecdysis, reproduction, and survival	No	Theme is not suitable
Amelotti et al., 2012	The residual efficacy of a cypermethrin pour-on formulation applied on goats on the mortality and blood intake of Triatoma infestans	No	Theme is not suitable
Assumpção et al., 2011	Insight into the salivary transcriptome and proteome of dipetalogaster maxima	No	Theme is not suitable
Barreto-Santana et al., 2011	Comparative biology and feeding behavior of Rhodnius neglectus and Rhodnius robustus (Triatominae) under laboratory conditions	No	Laboratory conditions
Batista et al., 2020	Nitric oxide effects on Rhodnius prolixus's immune responses, gut microbiota and Trypanosoma cruzi development	No	Theme is not suitable
Beatty et al., 2019	Rapid detection of human blood in triatomines (Kissing bugs) utilizing a lateral flow immunochromatographic assay - A pilot study	No	Metodology
Beatty et al., 2021	Anaphylactic Reactions Due to Triatoma protracta (Hemiptera, Reduviidae, Triatominae) and Invasion into a Home in Northern California, USA	No	Theme is not suitable
Bello-Bedoy et al., 2019	Ontogenetic changes in wild chagasic bugs (Dipetalogaster maxima): Exploring morphological adaptations in pre-adult and adult stages	No	Theme is not suitable
Bender et al., 2020	Modelling geospatial distributions of the triatomine vectors of trypanosoma cruzi in latin america	No	Theme is not suitable
Benrabaa et al., 2023	A critical role for ecdysone response genes in regulating egg production in adult female Rhodnius prolixus	No	Theme is not suitable
Bilheiro et al., 2019	Biological Aspects of Rhodnius montenegrensis (Hemiptera, Reduviidae, Triatominae) Under Laboratory Conditions	No	Laboratory conditions
Bussacos et al., 2011	Diversity of anti-haemostatic proteins in the salivary glands of Rhodnius species transmitters of Chagas disease in the greater Amazon	No	Theme is not suitable
Bussacoset al., 2011	Redundancy of proteins in the salivary glands of Panstrongylus megistus secures prolonged procurement for blood meals	No	Theme is not suitable
Busselman et al., 2023	Canine Systemic Insecticides Fluralaner and Lotilaner Induce Acute Mortality of Triatoma gerstaeckeri, North American Vector of the Chagas Disease Parasite	No	Theme is not suitable
Calzada et al., 2010	Human trypanosomiasis in the eastern region of the Panama Province: New endemic areas for chagas disease	No	Theme is not suitable
Carrasco et al., 2014	Panstrongylus geniculatus and four other species of triatomine bug involved in the Trypanosoma cruzi enzootic cycle: high risk factors for Chagas' disease transmission in the Metropolitan District of Caracas, Venezuela	No	Theme is not suitable
Coura et al., 2014	Ecoepidemiology, short history and control of Chagas disease in the endemic countries and the new challenge for non-endemic countries	No	Theme is not suitable
Curtis-Robles et al., 2017	Epidemiology and Molecular Typing of Trypanosoma cruzi in Naturally-Infected Hound Dogs and Associated Triatomine Vectors in Texas, USA	No	Theme is not suitable
Curtis-Robles et al., 2017	Trypanosoma cruzi (Agent of Chagas Disease) in Sympatric Human and Dog Populations in Colonias of the Lower Rio Grande Valley of Texas	No	Theme is not suitable
Da Lage et al., 2024	Evidence that hematophagous triatomine bugs may eat plants in the wild	No	Theme is not suitable
de Araújo et al., 2012	Interactome: Smart hematophagous triatomine salivary gland molecules counteract human hemostasis during meal acquisition,	No	Theme is not suitable
Dias et al., 2010	Tamandua tetradactyla Linnaeus, 1758 (Myrmecophagidae) and Rhodnius robustus Larrousse, 1927 (Triatominae) infection focus by Trypanosoma rangeli Tejera, 1920 (Trypanosomatidae) in Attalea phalerata Mart. ex Spreng (Arecaceae) palm tree in the Brazilian Amazon	No	Theme is not suitable
Díaz et al., 2016	Triatomine bugs, their microbiota and Trypanosoma cruzi: asymmetric responses of bacteria to an infected blood meal	No	Laboratory conditions
Durán et al., 2016	On triatomines, cockroaches and haemolymphagy under laboratory conditions: new discoveries	No	Laboratory conditions
Durden et al., 2023	Fluralaner systemic treatment of chickens results in mortality in Triatoma gerstaeckeri, vector of the agent of Chagas disease	No	Theme is not suitable
Elliot et al., 2015	Trypanosoma cruzi, etiological agent of Chagas disease, is virulent to its triatomine vector Rhodnius prolixus in a temperature-dependent manner	No	Theme is not suitable
Enriquez et al., 2020	Improved detection of house infestations with triatomines using sticky traps: a paired-comparison trial in the Argentine Chaco	No	Theme is not suitable
Estay-Olea et al., 2020	Trypanosoma cruzi could affect wild triatomine approaching behaviour to humans by altering vector nutritional status: A field test	No	Theme is not suitable
Fernández Mdel et al., 2014	Geographic variation of Trypanosoma cruzi discrete typing units from Triatoma infestans at different spatial scales	No	Theme is not suitable
Ferreira et al., 2015	Revisiting Trypanosoma rangeli Transmission Involving Susceptible and Non-Susceptible Hosts	No	Review
Ferreira et al., 2016	Colonization of Rhodnius prolixus gut by Trypanosoma cruzi involves an extensive parasite killing	No	Theme is not suitable
Ferreira et al., 2020	New features on the survival of human-infective Trypanosoma rangeli in a murine model: Parasite accumulation is observed in lymphoid organs	No	Laboratory conditions
Ferreira et al., 2025	Impact of artificial feeding on the developmental cycle of two triatomine species	No	Laboratory conditions
Fiatsonu et al., 2024	Assessing the impact of a potential canine vaccine for the control of Chagas disease: a mathematical modeling study	No	Theme is not suitable
Freitas et al., 2010	Male reproductive system structure and accessory glands ultrastructure of two species of Triatoma (Hemiptera, Reduviidae, Triatominae)	No	Theme is not suitable
Garcia et al., 2013	Spraying food sources with pyrethroid to control peridomestic triatomines	No	Theme is not suitable
Garcia et al., 2019	Influence of Trypanosoma cruzi (Kinetoplastida: Trypanosomatidae) Infection on Mortality of the Sylvatic Triatomine Vector, Mepraia spinolai (Heteroptera: Reuviidae), under Fasting	No	Theme is not suitable
Georgieva et al., 2017	Sylvatic host associations of Triatominae and implications for Chagas disease reservoirs: a review and new host records based on archival specimens	No	Review
Gonzalez et al., 2011	Involvement of sulfated glycosaminoglycans on the development and attachment of Trypanosoma cruzi to the luminal midgut surface in the vector, Rhodnius prolixus	No	Theme is not suitable
Gonzalez et al., 2013	Trypanosoma cruzi TcSMUG L-surface mucins promote development and infectivity in the triatomine vector Rhodnius prolixus	No	Theme is not suitable
Gonzalez-Britez et al., 2014	Genetic and Morphometric Variability of Triatoma sordida (Hemiptera: Reduviidae) from the Eastern and Western Regions of Paraguay	No	Theme is not suitable
Grant-Guillén et al., 2018	Biology of the introduced species Triatoma lecticularia (Hemiptera: Reduviidae) to northwestern Mexico, under laboratory conditions,	No	Laboratory conditions
Guarneri et al., 2011	Feeding performance of triatoma brasiliensis (Hemiptera: Reduviidae) on habitual hosts: Thrichomys laurentius (Rodentia: Echimyidae) and humans	No	Laboratory conditions
Gürtler et al., 2017	Body size and hosts of Triatoma infestans populations affect the size of bloodmeal contents and female fecundity in rural northwestern Argentina	No	Laboratory conditions
Gürtler et al., 2022	Treatment of dogs with fluralaner reduced pyrethroid-resistant Triatoma infestans abundance, Trypanosoma cruzi infection and human-triatomine contact in the Argentine Chaco	No	Theme is not suitable
Gutiérrez-Cabrera et al., 2022	Body shape and fluctuating asymmetry following different feeding sources and feeding time in a triatomine, Triatoma pallidipennis (Stål, 1892)	No	Laboratory conditions
Honorato et al., 2021	Triatomine and Trypanosoma cruzi discrete typing units distribution in a semi-arid area of northeastern Brazil	No	Theme is not suitable
Hu et al., 2020	Dynamic of Composition and Diversity of Gut Microbiota in Triatoma rubrofasciata in Different Developmental Stages and Environmental Conditions	No	Theme is not suitable
Ibáñez-Cervantes et al., 2013	Identification by Q-PCR of Trypanosoma cruzi lineage and determination of blood meal sources in triatomine gut samples in México	No	Metodology
Keller et al., 2017	Chagas disease vector blood meal sources identified by protein mass spectrometry	No	Metodology
Kelleret al., 2018	Protein mass spectrometry extends temporal blood meal detection over polymerase chain reaction in mouse-fed Chagas disease vectors	No	Theme is not suitable
Latorre Estivalis et al., 2022	The antennal transcriptome of Triatoma infestans reveals substantial expression changes triggered by a blood meal	No	Theme is not suitable
Lazzari et al., 2013	Behavioural biology of Chagas disease vectors	No	Book chapter
Lopez et al., 2018	Circadian system responses to nocturnal and diurnal hosts in the kissing bug, Triatoma infestans	No	Theme is not suitable
Loshouarn H, Guarneri AA. 2024	The interplay between temperature, Trypanosoma cruzi parasite load, and nutrition: Their effects on the development and life-cycle of the Chagas disease vector Rhodnius prolixus	No	Theme is not suitable
Loza et al., 2017	Systemic insecticide treatment of the canine reservoir of Trypanosoma cruzi induces high levels of lethality in Triatoma infestans, a principal vector of Chagas disease	No	Theme is not suitable
Lucero et al., 2013	Ecohealth interventions limit triatomine reinfestation following insecticide spraying in La Brea, Guatemala	No	Theme is not suitable
Lunardi et al., 2017	Head shape variation in response to diet in Triatoma williami (Hemiptera, Reduviidae: Triatominae), a possible Chagas disease vector of legal Amazônia	No	Theme is not suitable
Lunardi et al., 2015	Life cycle and vectorial competence of Triatoma williami (Galvão, Souza e Lima, 1965) under the influence of different blood meal sources	No	Laboratory conditions
Madeira et al., 2020	Revisiting the genetic variability of Brazilian peridomestic populations of the Chagas disease vector Triatoma sordida (Stål 1859) (Hemiptera, Triatominae)	No	Theme is not suitable
Mann et al., 2020	Comparison of the Bacterial Gut Microbiome of North American Triatoma spp. With and Without Trypanosoma cruzi	No	Theme is not suitable
Martínez-Ibarra et al., 2014	Differences on biological attributes of three populations of Meccus pallidipennis Stål (Hemiptera: Reduviidae)	No	Theme is not suitable
Martínez-Ibarra et al., 2015	Biological parameters of interbreeding subspecies of Meccus phyllosomus (Hemiptera: Reduviidae: Triatominae) in western Mexico	No	Theme is not suitable
Martínez-Ibarra et al., 2017	Comparison of biological fitness in crosses between subspecies of Meccus phyllosomus (Hemiptera: Reduviidae: Triatominae) in southern Mexico	No	Theme is not suitable
Martínez-Ibarra et al., 2018	Biological parameters of the triatomine, Meccus phyllosomus pallidipennis, fed on two bloodmeal sources under laboratory conditions	No	Laboratory conditions
Martínez-Ibarra et al., 2020	Life-History Data of a Mexican Population of Triatoma nitida (Hemiptera: Reduviidae)	No	Theme is not suitable
Martínez-Ibarra et al., 2023	Vital statistics of the introduced species Triatoma infestans (Klug, 1834) (Hemiptera: Reduviidae) in western Mexico under laboratory conditions	No	Laboratory conditions
Martínez-Ibarra et al., 2024	Life history data of a Triatoma protracta nahuatlae, T. sinaloensis, and their laboratory hybrids (Hemiptera: Reduviidae)	No	Laboratory conditions
Meraz-Medina et al., 2022	Life History Data of Dipetalogaster maxima (Hemiptera: Reduviidae)	No	Theme is not suitable
Meraz-Medina et al., 2019	Enhancing fitness in offspring of crosses between two triatomine species	No	Theme is not suitable
Michel-Parra et al., 2021	Life cycle of Triatoma huehuetenanguensis Lima-Cordón, Monroy, Stevens, Rodas, Rodas, Dorn, Justi 2019 (Hemiptera: Reduviidae: Triatominae) from Mexico	No	Theme is not suitable
Mollayeva et al., 2018	The involvement of Rhopr-CRF/DH in feeding and reproduction in the blood-gorging insect Rhodnius prolixus	No	Theme is not suitable
Moreira et al., 2018	Lipoproteins from vertebrate host blood plasma are involved in Trypanosoma cruzi epimastigote agglutination and participate in interaction with the vector insect, Rhodnius prolixus	No	Theme is not suitable
Nattero et al., 2017	Temporal variations of fluctuating asymmetry in wing size and shape of Triatoma infestans populations from northwest Argentina	No	Theme is not suitable
Nogueda-Torres et al., 2022	Biological Parameters of Two Triatoma protracta Subspecies (Hemiptera: Reduviidae)	No	Theme is not suitable
Noya et al., 2015	An ecological overview on the factors that drives to Trypanosoma cruzi oral transmission	No	Theme is not suitable
Oliveira et al., 2017	Proteomic analysis of the kissing bug Rhodnius prolixus antenna	No	Theme is not suitable
Paes et al., 2020	Gene expression profiling of Trypanosoma cruzi in the presence of heme points to glycosomal metabolic adaptation of epimastigotes inside the vector	No	Theme is not suitable
Paim et al., 2011	Influence of the intestinal anticoagulant in the feeding performance of triatomine bugs (Hemiptera; Reduviidae)	No	Laboratory conditions
Paim et al., 2016	Functional evaluation of Heat Shock Proteins 70 (HSP70/HSC70) on Rhodnius prolixus (Hemiptera, Reduviidae) physiological responses associated with feeding and starvation	No	Theme is not suitable
Paim et al., 2022	Effect of salivary CYP4EM1 and CYP4EM2 gene silencing on the life span of Chagas disease vector Rhodnius prolixus (Hemiptera, Reduviidae) exposed to sublethal dose of deltamethrin	No	Theme is not suitable
Paredes-Esquivel et al., 2010	Entomological factors affecting the low endemicity of Chagas disease in Nazca, Southwestern Peru	No	Theme is not suitable
Păstrav et al., 2018	Peripheral venous vs. capillary microfilariaemia in a dog co-infected with Dirofilaria repens and D. immitis: A comparative approach using triatomine bugs for blood collection	No	Theme is not suitable
Penados et al., 2022	Assessing risk of vector transmission of Chagas disease through blood source analysis using LC-MS/MS for hemoglobin sequence identification	No	Metodology
Pereira et al., 2010	Transmission of chagas disease (American trypanosomiasis) by food	No	Theme is not suitable
Pereira et al., 2024	Insecticidal activity of fluralaner (Exzolt(®)) administered to Gallus gallus domesticus against triatomines (Hemiptera, Reduviidae, Triatominae)	No	Theme is not suitable
Pessanha et al., 2022	Molecular detection of blood meal source up to three months since the last meal: Experimental starvation resistance in triatomines	No	Experimental study
Pinto et al., 2012	Temporal differences in blood meal detection from the midguts of Triatoma infestans	No	Laboratory conditions
Queiroga et al., 2021	Insecticidal efficacy of fluralaner (Bravecto(®)) against Triatoma brasiliensis, a major vector of Trypanosoma cruzi in Brazil	No	Theme is not suitable
Queiroz et al., 2025	Parasite infection delays ecdysis in an insect model (Rhodnius prolixus), with ecdysis-related defects and mortality	No	Theme is not suitable
Ramos et al., 2021	Juvenile hormone mediates lipid storage in the oocytes of Dipetalogaster maxima	No	Theme is not suitable
Ricardo-Silva et al., 2012	Correlation between populations of Rhodnius and presence of palm trees as risk factors for the emergence of Chagas disease in Amazon region, Brazil	No	Theme is not suitable
Rincón-Galvis et al., 2020	Temporal Variation of the Presence of Rhodnius prolixus (Hemiptera: Reduviidae) Into Rural Dwellings in the Department of Casanare, Eastern Colombia	No	Theme is not suitable
Robertson et al., 2024	The importance of estimating the burden of disease from foodborne transmission of Trypanosoma cruzi	No	Theme is not suitable
Rocha-Bazán et al., 2025	Treatment of chickens with fluralaner induced mortality in pyrethroid-resistant Triatoma infestans (Hemiptera, Triatominae)	No	Theme is not suitable
Rodriguez et al., 2021	Surveillance of Trypanosoma cruzi infection in Triatomine vectors, feral dogs and cats, and wild animals in and around El Paso county, Texas, and New Mexico	No	Theme is not suitable
Roellig et al., 2013	Hemi-nested PCR and RFLP methodologies for identifying blood meals of the Chagas disease vector, Triatoma infestans	No	Metodology
Rokhsar et al., 2023	Modeling the impact of xenointoxication in dogs to halt Trypanosoma cruzi transmission	No	Theme is not suitable
Salamanca-Dejour et al., 2010	Chagas disease (American trypanosomiasis) in France	No	Book chapter
Sant'Anna et al., 2017	Triatomines (Hemiptera, Reduviidae) blood intake: Physical constraints and biological adaptations	No	Laboratory conditions
Silva et al., 2020	Comparison of phenol-chloroform and a commercial deoxyribonucleic acid extraction kit for identification of bloodmeal sources from triatomines (Hemiptera: Reduviidae)	No	Theme is not suitable
Soares et al., 2014	Intravital microscopy and image analysis of Rhodnius prolixus (Hemiptera: Reduviidae) hematophagy: the challenge of blood intake from mouse skin	No	Laboratory conditions
Stiebler et al., 2010	On the physico-chemical and physiological requirements of hemozoin formation promoted by perimicrovillar membranes in Rhodnius prolixus midgut	No	Theme is not suitable
Sutcliffe, Dotson 2024	Laboratory maintenance and care of Rhodnius prolixus (Hemiptera: Reduviidae) and other Triatominae	No	Laboratory conditions
Valença-Barbosa et al., 2021	Genotypic Trypanosoma cruzi distribution and parasite load differ ecotypically and according to parasite genotypes in Triatoma brasiliensis from endemic and outbreak areas in Northeastern Brazil	No	Theme is not suitable
Valenzuela-Campos et al., 2019	Biological characteristics of Meccus phyllosomus pallidipennis (Hemiptera: Reduviidae: Triatominae) fed on two different hosts	No	Theme is not suitable
Varian et al., 2023	Food web structure and microenvironment affect Chagas disease vector infection and abundance in a rural landscape	No	Theme is not suitable
Verly et al., 2020	Vector competence and feeding-excretion behavior of Triatoma rubrovaria (Blanchard, 1843) (Hemiptera: Reduviidae) infected with Trypanosoma cruzi TcVI	No	Laboratory conditions
Vicente et al., 2022	Morphological, Cytological and Molecular Studies and Feeding and Defecation Pattern of Hybrids from Experimental Crosses between Triatoma sordida and T. rosai (Hemiptera, Triatominae)	No	Laboratory conditions
Vieira et al., 2014	Humoral responses in Rhodnius prolixus: bacterial feeding induces differential patterns of antibacterial activity and enhances mRNA levels of antimicrobial peptides in the midgut	No	Laboratory conditions
Vieira et al., 2018	The NF-κB Inhibitor, IMD-0354, Affects Immune Gene Expression, Bacterial Microbiota and Trypanosoma cruzi Infection in Rhodnius prolixus Midgut	No	Theme is not suitable
Vinauger et al., 2012	Learned host preference in a Chagas disease vector, Rhodnius prolixus	No	Theme is not suitable
Vos et al., 2010	Validation of a less invasive blood sampling technique in rabies serology using reduviid bugs (Triatominae, Hemiptera)	No	Metodology
Weir EH, Rabinovich JE 2023	Population size regulation is density-dependent in Rhodnius prolixus (Hemiptera: Reduviidae) through an irritability mechanism	No	Theme is not suitable
Zecca et al., 2020	Trypanosoma cruzi infections and associated pathology in urban-dwelling Virginia opossums (Didelphis virginiana)	No	Theme is not suitable

## Sheet: Table S2
Table S2: Data extracted from the literature review
Reference	Year	Sequencing type	Country	Nº of BMS taxa identified	Trypanosoma cruzi diagnosis	Results of diagnosis	Triatomine species
Almeida et al., 2016	2016	SANGER	Brazil	9	Yes	TcI, TcII, TcI+TcII	Triatoma braziliensis
Almeida et al., 2024	2024	SANGER	Brazil	10	Yes	TcI, TcII, TcIII	Triatoma braziliensis
Arias-Giraldo et al., 2020	2020	HTS	Colombia	67	Yes	TcI, TcII/TcVI, TcI + TcII/TcVI	Psammolestes arthuri, Rhodnius prolixus, Rhodnius pallescens, Panstrongylus geniculatus, Triatoma maculata, Triatoma venosa
Balasubramanian et al., 2022	2022	SANGER + HTS	United States	17	Yes	TcI , TcIV, TcI+TcIV	Triatoma gerstaeckeri, Triatoma sanguisuga, Triatoma lecticularia, Triatoma indictiva, Triatoma mexicana, Triatoma neotomae
Beatty et al., 2025	2025	SANGER	United States	24	Yes	TcI, TcIV, TcI+TcIV	Triatoma sanguisuga
Bezerra et al., 2014	2014	SANGER	Brazil	6	Yes	Without genotyping	Triatoma braziliensis
Bezerra et al., 2018	2018	SANGER	Brazil	21	Yes	TcI, TcII, TcIII	Triatoma braziliensis
Bilheiro et al., 2022	2022	SANGER	Brazil	21	No		Rhodnius montenegrensis
Buitrago et al., 2016	2016	SANGER	Bolivia	15	No		Triatoma infestans
Busselman et al., 2024	2024	SANGER	United States	8	Yes	TcI, TcIV, TcI+TcIV	Triatoma gerstaeckeri,Triatoma lecticularia, Triatoma sanguisuga, Triatoma indictiva
Caceres et al., 2025	2025	HTS	Colombia	6	Yes	Without genotyping	Psammolestes arthuri
Calderón et al., 2020	2020	HTS	Colombia	34	Yes	Without genotyping	Rhodnius prolixus
Cantillo-Barraza et al., 2020	2020	SANGER	Colombia	15	Yes	TcI	Rhodnius prolixus
Cantillo-Barraza et al., 2021	2021	SANGER	Colombia	8	Yes	TcI	Rhodnius pallescenses, Rhodnius prolixus
Cantillo-Barraza et al., 2022	2022	SANGER	Colombia	2	Yes	Without genotyping	Triatoma maculata, Rhodnius prolixus
Cantillo-Barraza et al., 2025	2025	SANGER	Colombia	4	Yes	TcI	Triatoma venosa, Triatoma geniculatus, Triatoma ufotuberculatus
Christopher et al., 2023	2023	SANGER	United States	3	Yes	TcI , TcIV, TcI+TcIV	Triatoma protracta, Triatoma sanguisuga
Curtis Robels et al., 2018	2018	SANGER	Mexico	8	Yes	TcI	Triatoma rubida, Triatoma gerstaeckeri, Triatoma protracta
da Silva Leal et al., 2024	2024	SANGER	Brazil	8	Yes	TcI, TcII, TcV, TcVI , TcII + TcV, TcI + TcV, TcII/TcVI, TcV + TcII/TcVI, TcI + TcII/TcVI	Triatoma braziliensis, Triatoma pseudomaculata, Panstrongylus lutzi, Rhodnius nasutus and Rhodnius sp.
De Bona et al., 2023	2023	SANGER + HTS	Chile	12	Yes	Without genotyping	Mepraia spinolai
Delgado Noguera et al., 2022	2022	SANGER	Venezuela	3	Yes	TcI	Panstrogylus geniculatus, Rhodnius pictipes, Triatoma dimidiata e Triatoma maculata
Depickère et al., 2022	2022	SANGER	Bolivia	7	Yes	TcI	Panstrogylus geniculatus, Rhodnius pictipes, Triatoma dimidiata , Triatoma maculata
Dias et al., 2025	2025	SANGER	Brazil	1	No		Triatoma arthurneivai
Dumonteil et al., 2018	2018	HTS	United States	15	Yes	TcI, TcII, TcIV, TcV	Triatoma dimidiata
Dumonteil et al., 2024	2024	HTS	United States	11	Yes	TcI, TcIV	Triatoma sanguisuga
Dumontiel et al., 2020	2020	HTS	United States	19	Yes	TcI, TcII, TcIV, TcV	Triatoma sanguisuga
Gómez-Bravo et al., 2024	2024	HTS	Argentina	9	Yes	Negative	Triatoma infestans, Triatoma garciabesi, Triatoma guasayana
Gómez-Palacios et al., 2025	2025	SANGER	Mexico	1	Yes	Without genotyping	Triatoma longipennis, Triatoma recurva
Gorchakov et al., 2016	2016	SANGER	United States	16	Yes	Without genotyping	Triatoma gerstaeckeri, Triatoma sanguisuga, Triatoma lecticularia, Triatoma rubida, Triatoma protracta woodi
Hernandez et al., 2025	2025	HTS	United States	29	Yes	TcI	Triatoma sanguisuga
Hylton et al., 2020	2020	SANGER	Venezuela	12	Yes	Without genotyping	Panstrongylus geniculatus, Rhodnius pictipes
Juarez et al., 2025	2025	HTS	Guatemala	9	Yes	TcI	Triatoma dimidiata
Kieran et al., 2017	2017	HTS	Panama	13	No		Rhodnius pallescens
Kieran et al., 2019	2019	HTS	Panama	7	Yes	Without genotyping	Rhodnius pallescens
Kilgore et al., 2024	2024	SANGER	United States	10	Yes	TcI, TcIV(necessary confirmation)	Triatoma gerstaeckeri, Triatoma sanguisuga, Paratriatoma lecticularia
Kjos et al., 2013	2013	SANGER	United States	10	Yes	Without genotyping	Triatoma, protracata, Triatoma gerstaeckeri
Lilioso et al., 2020	2020	SANGER	Brazil	19	Yes	Without genotyping	Triatoma braziliensis
Lilioso et al., 2020b	2020	SANGER	Brazil	4	Yes	Without genotyping	Triatoma petrocchiae, Triatoma braziliensis
Medina et al., 2022	2022	SANGER	Colombia	4	Yes	TcI	Triatoma venosa
Michimuko-Nagahara et al., 2025	2025	HTS	El Salvador	13	Yes	Without genotyping	Triatoma dimidiata
Moo‑Millan et al., 2019	2019	SANGER	Mexico	16	Yes	Without genotyping	Triatoma dimidiata
Murillo-Solano et al., 2021	2021	HTS	Colombia	22	Yes	TcI	dimidiata, followed by Rhodniusprolixus, Triatoma maculata, Rhodnius pallescens, Panstrongylus geniculatus, Eratyrus cuspidatus
Murillo-Solano et al., 2021b	2021	HTS	Mexico	13	Yes	TcI, TcI+TcV, TcI+TcII+TcV, TcI+TcV+TcVI, TcII+TcV	Triatoma dimidiata
Ocaña-Mayorga et al., 2021	2021	SANGER	Ecuador		Yes	Without genotyping	Rhodnius ecuadoriensis, Panstrongylus chinai, Panstrongylus howardi, Panstrongylus rufotuberculatus, Triatoma carrioni
Ocaña-Mayorga et al., 2021b	2021	SANGER	Ecuador	16	Yes	Without genotyping	Panstrongylus chinai, Panstrongylus rufotuberculatus, Panstrongylus howardi, Rhodnius ecuadoriensis, Triatoma dispar
Pessanha et al., 2023	2023	SANGER	Brazil	1	Yes	TcI, TcII, TcI+TcII	Triatoma sordida
Pires-Silva et al., 2025	2025	HTS	Brazil	14	Yes	Without genotyping	Triatoma braziliensis
Polonio et al., 2021	2021	HTS	Belize	14	Yes	TcI, TcIV	Triatoma dimidiata
Quiroga et al., 2022	2022	SANGER + HTS	Chile	6	Yes	Without genotyping	Mepraia parapatrica
Ribeiro et al., 2025	2025	SANGER	Peru	1	Yes	TcI	Rhodnius montenegrensis
San Juan et al., 2023	2023	HTS	Chile	42	Yes	Without genotyping	Triatoma infestans, Mepria spinolai, Mepraia parapatrica
Santos et al., 2023	2023	SANGER	Brazil	9	No		Triatoma sherlocki
Santos et al., 2024	2024	SANGER	Brazil	1	Yes	Without genotyping	Triatoma sherlocki
Seabra et al., 2025	2025	SANGER	Brazil	1	Yes	Negative	Pantrongylus megistus
Segovia et al., 2023	2023	HTS	Venezuela	14	Yes	Without genotyping	Pranstrongylus geniculatus
Sierra-Rosales et al., 2023	2023	HTS	Chile	36	Yes	Without genotyping	Mepraia spinolai
Stevens et al., 2012	2012	SANGER	United States	6	Yes	Without genotyping	Triatoma rubida, Triatoma protracta
Tarabai et al., 2023	2023	HTS	United States	6	No		Triatoma gerstaeckeri, Triatoma lecticularia, Triatoma protracta, Triatoma rubida, Triatoma sanguisuga
Urbano et al., 2024	2024	HTS	Colombia	79	Yes	TcI	Rhodnius prolixus
Urbano et al., 2025	2025	HTS	Colombia	71	Yes	TcI	Rhodnius prolixus
Valença-Barbosa et al., 2015	2015	SANGER	Brazil	5	No		Triatoma braziliensis, Triatoma pseudomaculata, Rhodnius nasutus
Valença-Barbosa et al., 2021	2021	SANGER	Brazil	5	Yes	TcI, TcII, TcIII, TcI+TcIII	Triatoma melanica
Valença-Barbosa et al., 2025	2025	SANGER	Brazil	9	Yes	TcI, TcII, TcIII, TcV, TcI + TcII, TcI + TcIII, TcI + TcV	Triatoma sordida
Valenzuela et al., 2024	2024	HTS	Chile	10	No		Mepraia spinolai
Velasquez ortiz et al., 2019	2019	SANGER	Colombia	15	Yes	TcI, TcII/TcVI, TcI+TcII/TcVI	Psammolestes arthuri
Villacís et al., 2015	2015	SANGER	Ecuador	3	Yes	Without genotyping	Panstrongylus howardi
Reference: Source article. Year: Year of publication. Sequencing type: Method of sequencing. HTS: High Throughput Sequencing. Country: Country of triatomine collection. Nº of BMS taxa identified: Number of different taxa identified. Trypanosoma cruzi diagnosis: Application of any method for T. cruzi diagnosis. Results of diagnosis: results of T. cruzi DTU genotyping. Triatomine species: Species o…

## Sheet: Table S3
Table S3: Detailed EcoTaxDT application
EcoTaxDT Validation
Alignment with GenBank					Taxonomic validation				Determination of BMS after geographic distribution analysis
Reference	Locality	Descripition Species	Max. ID	Accession Number	Order	Family	Genus	Species	Taxon
Bilheiro et al., 2022	Amazonas and Rondânia	Pauxi pauxi	92.28%	AF068190	Galliformes	Cracidae	Pauxi Temminck, 1813	Pauxi pauxi (Linnaeus, 1766)	Genus	Pauxi Temminck, 1813
Lilioso et al., 2020	Rio Grande do Norte	Dubusia taeniata	90.00%	AY383098	Passeriformes	Thraupidae	Dubusia Bonaparte, 1850	Dubusia taeniata (Boissonneau, 1840)	Family	Thraupidae
Santos et al., 2023	Bahia	Tropidurus hispidus	93.71%	EF616030	Squamata Oppel, 1811	Tropiduridae Bell, 1843	Tropidurus Wied-Neuwied, 1824	Tropidurus hispidus (Spix, 1825)	Genus	Tropidurus Wied-Neuwied, 1824
		Thrichomys inermis	93.00%	JX459887	Rodentia Bowdich, 1821	Echimyidae Gray, 1825	Thrichomys Trouessart, 1880	Thrichomys inermis (Pictet, 1843)	Genus	Thrichomys Trouessart, 1880
		Leopardus geoffroyi	95.49%	KP202292	Carnivora Bowdich, 1821	Felidae Fischer de Waldheim, 1817	Leopardus Gray, 1842	Leopardus geoffroyi (d'Orbigny and Gervais, 1844)	Genus	Leopardus Gray, 1842
Valença-Barbosa et al., 2021	Minas Gerais	Mustela sibirica	97.26%	AP017396	Carnivora Bowdich, 1821	Mustelidae G. Fischer von Waldheim, 1817	Mustela Linnaeus, 1758	Mustela sibirica Pallas, 1773	Family	Mustelidae G. Fischer von Waldheim, 1817
Almeida et al., 2016	Rio Grande do Norte	Proceratophrys boiei	83.00%	KF214166	Anura	Odontophrynidae Lynch, 1969	Proceratophrys Miranda-Ribeiro, 1920	Proceratophrys boiei (Wied-Neuwied, 1824)	Genus	Proceratophrys Miranda-Ribeiro, 1920
		Mabuya spinalis**	79.00%	AF280276	Squamata Oppel, 1811	Scincidae Oppel, 1811	Chioninia Gray, 1845	Chioninia spinalis (Boulenger, 1906)	Family	Scincidae Oppel, 1811
		Galea spixii	88.00%	GU067492	Rodentia Bowdich, 1821	Caviidae Fischer de Waldheim, 1817	Galea Meyen, 1832	Galea spixii (Wagler, 1831)	Genus	Galea Meyen, 1832
** Invalid taxonomic name. Considered synonymous with Chioninia spinalis
Molecular characterization of BMS
Alignment with GenBank					Taxonomic validation				Determination of BMS after geographic distribution analysis
Speciem ID	Locality	Descripition Species	Max. ID	Accession Number	Order	Family	Genus	Species	Taxon
CN6260	Rio Grande do Norte	Natalus stramineus Natalus macrourus	100.00%	AF345924	Chiroptera Blumenbach, 1779	Natalidae Gray, 1866	Natalus Gray, 1838	Natalus stramineus Gray, 1838 Natalus macrourus (Gervais, 1856)	Species	Natalus macrourus (Gervais, 1856)
CN6318	Rio Grande do Norte	Clyomys laticeps	99.00%	KU892753	Rodentia Bowdich, 1821	Echimyidae Gray, 1825	Clyomys Thomas, 1916	Clyomys laticeps (Thomas, 1909)	Family	Echimyidae Gray, 1825
PE05	Pernambuco	Cocconotus wheeleri	95.65%	OR865801	Orthoptera Olivier, 1789	Tettigoniidae Krauss, 1902	Cocconotus Stål, 1873	Cocconotus wheeleri Hebard, 1927	Family	Tettigoniidae Krauss, 1902
SP06		Tropidurus psammonastes	95.70%	KU245079	Squamata Oppel, 1811	Tropiduridae Bell, 1843	Tropidurus Wied-Neuwied, 1824	Tropidurus psammonastes M. T. Rodrigues, Kashara and Yoneaga-Yassuda, 1988	Species	Tropidurus itambere M. T. Rodrigues, 1987
EcoTaxDT: Ecological and Taxonomic Decision Tree. Reference: Article of extracted data. Locality: Brazilian states. Description of species: results in alignment with GenBank. Max.ID: The maximum genetic identity result when compared to Gen-Bank through BLAST/NCBI. Accession Number: NCBI accession number. Taxonomic validation: taxonomic hierarchy. BMS: Blood meal source. Specimen ID: Laboratory sp…
